# Supplementary material for: Cuticular fatty acids of Galleria mellonella (Lepidoptera) inhibit fungal enzymatic activities of pathogenic Conidiobolus coronatus
Source: PLoS One. 2018 Mar 8;13(3):e0192715. doi: 10.1371/journal.pone.0192715 (PMC5843172; doi:10.1371/journal.pone.0192715)
Supplement: S1 Table — (XLSX) [file pone.0192715.s001.xlsx]

## Sheet: Arkusz1
	Percent (%) of dead larvae after a fungal infection									Percent (%) of adult emerged
		24h after infection		48h after infection		control					24h after infection		48h after infection		control
group 1		78		92		13			group 1		12		16		100
group 2		85		91		20			group 2		14		17		100
group 3		76		90		9			group 3		15		14		100
gropup 4		75		98		17			gropup 4		13		15		99
gropup 5		82		90		21			gropup 5		16		18		100
mean		79.2		92.2		16					14		16		99.8
