# Supplementary material for: Cuticular fatty acids of Galleria mellonella (Lepidoptera) inhibit fungal enzymatic activities of pathogenic Conidiobolus coronatus
Source: PLoS One. 2018 Mar 8;13(3):e0192715. doi: 10.1371/journal.pone.0192715 (PMC5843172; doi:10.1371/journal.pone.0192715)
Supplement: S2 Table — (XLS) [file pone.0192715.s002.xls]

## Sheet: Arkusz1
	elastase activity
			activity [mM/min/mg białka]	mean	SD
		1	58.2894
		2	36.5213
		3	41.4879
		4	84.9404	55.3098	21.8396
	NAGase activity
			activity [mM/min/mg białka]
		1	1.80671	mean	SD
		2	1.13928
		3	1.74457
		4	4.62019	2.32769	1.5577
	chitinase activity
			activity [mM/min/mg białka]
		1	0.10688	mean	SD
		2	0.0657872
		3	0.0840759
		4	0.164715	0.105365	0.0429898
	lipase activity
			activity [mM/min/mg białka]
		1	0.0417014	mean	SD
		2	0.0234664
		3	0.0303134
		4	0.0500765	0.0363894	0.0118248
