# Supplementary material for: Cuticular fatty acids of Galleria mellonella (Lepidoptera) inhibit fungal enzymatic activities of pathogenic Conidiobolus coronatus
Source: PLoS One. 2018 Mar 8;13(3):e0192715. doi: 10.1371/journal.pone.0192715 (PMC5843172; doi:10.1371/journal.pone.0192715)
Supplement: S3 Table — (XLSX) [file pone.0192715.s003.xlsx]

## Sheet: Arkusz1
	Amount of amino acids [um/mg of cuticle]
				Mean	SD
larvae	113.92	110.58	110.9	111.8	1.84293
pupae	51.9975	50.3475	50.1975	50.8475	0.998749
adults: thorax	111.771	109.041	109.231	110.014	1.52428
adults: wings	71.5601	69.9401	70.8201	70.7735	0.811008
	Amount of N-glucosamine [uM/mg of cuticle]
larvae	5.65434	5.58434	5.51434	5.58434	0.07
pupae	8.00299	7.57299	7.62299	7.73299	0.23516
adults: thorax	9.58482	9.33482	9.38482	9.43482	0.132288
adults: wings	6.966	6.556	6.836	6.786	0.209523
	Amount of fatty acids [uM/mg of cuticle]
larvae	0.89	0.85	0.87	0.87	0.02
pupae	0.36	0.37	0.34	0.356667	0.0152753
adults: thorax	0.82	0.85	0.84	0.836667	0.0152753
adults: wings	0.53	0.59	0.58	0.566667	0.0321455
