# Supplementary material for: Cuticular fatty acids of Galleria mellonella (Lepidoptera) inhibit fungal enzymatic activities of pathogenic Conidiobolus coronatus
Source: PLoS One. 2018 Mar 8;13(3):e0192715. doi: 10.1371/journal.pone.0192715 (PMC5843172; doi:10.1371/journal.pone.0192715)
Supplement: S4 Table — (XLSX) [file pone.0192715.s004.xlsx]

## Sheet: Arkusz1
		Masses of insects (g)		masses of ether extracts (mg/g			masses of ether extracts (mg/g
				of insects)			of insects)
Larvae	group 1	0.18		0.17			0.21
		0.15
		0.17
		0.17
	group 2	0.2		0.2			0.18
		0.21
		0.23
		0.16
	group 3	0.18		0.15			0.24
		0.19
		0.15
		0.17
	total mases (g)	2.16		0.52			0.63
		Masses of insects (g)		masses of ether extracts (mg/g			masses of ether extracts (mg/g
				of insects)			of insects)
Pupae	group 1	0.11		0.26			0.28
		0.13
		0.14
		0.09
		0.1
	group 2	0.15		0.28			0.26
		0.09
		0.11
		0.14
		0.12
	group 3	0.1		0.23			0.25
		0.08
		0.11
		0.11
	total mases (g)	1.58		0.77			0.79
		Masses of insects (g)		masses of ether extracts (mg/g			masses of ether extracts (mg/g
				of insects)			of insects)
Adults	group 1	0.06		0.16			0.26
		0.08
		0.05
		0.09
		0.07
		0.06
		0.04
		0.08
		0.09
		0.03
		0.05
		0.07
		0.08
	group 2	0.04		0.19			0.12
		0.03
		0.08
		0.07
		0.06
		0.02
		0.1
		0.06
		0.02
		0.04
		0.06
		0.07
		0.05
		0.05
	group 3	0.06		0.12			0.19
		0.08
		0.06
		0.03
		0.06
		0.06
		0.07
		0.05
		0.03
		0.06
		0.07
		0.03
		0.04
	total mases (g)	2.3		0.47			0.57
