# Supplementary material for: Cuticular fatty acids of Galleria mellonella (Lepidoptera) inhibit fungal enzymatic activities of pathogenic Conidiobolus coronatus
Source: PLoS One. 2018 Mar 8;13(3):e0192715. doi: 10.1371/journal.pone.0192715 (PMC5843172; doi:10.1371/journal.pone.0192715)
Supplement: S5 Table — (XLSX) [file pone.0192715.s005.xlsx]

## Sheet: Arkusz1
larvae Extract II
	area of the chromatographic peak						mean µg/g of insect body	SD
C 6:0	707502	716854	701254				8.02878	0.87
C 8:0	468179	425658	452154				5.31292	0.45
C 9:0	404871	412548	402358				4.5945	0.28
C 10:0	203088	203568	210235				2.30466	0.41
C 12:0	443350	452148	452154				5.03116	0.32
C 13:0	ND	ND	ND				ND
C 14:0	1594303	1532548	1532548				18.0923	2.14
C 15:0	332309	320215	310254				3.77106	0.87
C 16:1	153062	136584	145201				1.73696	0.11
C 16:0	26104524	36021548	36584521				296.236	11.15
C 17:0	ND	ND	ND				ND
C 18:1	10182651	10236558	10357852				115.553	12.5
C 18:0	2244673	2325148	2201548				25.4727	4.14
C 20:1	ND	ND	ND				ND
C 20:0	ND	ND	ND				ND
IS	5963258	5968568	5863257
larvae Extract I
	area of the chromatographic peak						mean µg/g of insect body	SD
C 6:0	540215	548652	535687				6.13039	0.56
C 8:0	365875	362158	320148				4.15197	0.26
C 9:0	125487	110854	125846				1.42403	0.05
C 10:0	102365	103589	105687				1.16164	0.12
C 12:0	254025	253687	249835				2.88269	0.14
C 13:0	ND	ND	ND				ND
C 14:0	1202587	1258786	1235879				13.647	2.17
C 15:0	358452	353698	348650				4.06774	0.74
C 16:1	102548	103589	103587				1.16372	0.08
C 16:0	12054865	12563587	12583054				136.799	14.15
C 17:0	ND						ND
C 18:1	12054873	12568758	12358954				136.799	17.25
C 18:0	1202154	1254865	1205475				13.6421	3.18
C 20:1	ND	ND	ND				ND
C 20:0	ND	ND	ND				ND
pupae Extract II
	area of the chromatographic peak						mean µg/g of insect body	SD
C 6:0	ND	ND	ND				ND
C 8:0	62476	62548	63587				0.708982	0.02
C 9:0	94357	93258	94015				1.07077	0.11
C 10:0	ND	ND	ND				ND
C 12:0	109276	109568	108635				1.24007	0.12
C 13:0	ND	ND	ND				ND
C 14:0	846781	842547	853025				9.60932	1.1
C 15:0	375828	375684	3702548				4.26492	0.24
C 16:1	578553	583258	572540				6.56546	0.87
C 16:0	45622862	456202158	45021587				517.731	23.15
C 17:0	163319	160214	1702154				1.85335	0.35
C 18:1	3336240	3502485	3201578				37.8599	7.12
C 18:0	44517823	44521589	44021548				505.191	17.54
C 20:1	ND	ND	ND				ND
C 20:0	ND	ND	ND				ND
pupae Extract I
	area of the chromatographic peak						mean µg/g of insect body	SD
C 6:0	ND	ND	ND				ND
C 8:0	65433	56852	55021				0.742538	0.01
C 9:0	133995	135689	135480				1.52058	0.08
C 10:0	ND	ND	ND				ND
C 12:0	112540	115480	116587				1.27711	0.06
C 13:0	ND	ND	ND				ND
C 14:0	190669	190215	187054				2.16372	0.11
C 15:0	112764	115486	113058				1.27965	0.04
C 16:1	369013	365024	372486				4.18758	1.14
C 16:0	16858512	16850254	16825487				191.311	12.36
C 17:0	123261	124824	154248				1.39877	0.08
C 18:1	6531861	6525487	6482350				74.124	7.15
C 18:0	16408585	16450258	16540587				186.206	11.25
C 20:1	ND	ND	ND				ND
C 20:0	ND	ND	ND				ND
adults Extract II
	area of the chromatographic peak						mean µg/g of insect body	SD
C 6:0	ND	ND	ND				ND
C 8:0	309990	308658	312548				3.51779	0.98
C 9:0	3183402	3258687	3125487				36.1254	8.21
C 10:0	701913	705846	703584				7.96535	1.35
C 12:0	868142	854025	865124				9.85173	2.14
C 13:0	421527	425686	425842				4.78352	0.47
C 14:0	2366263	2358458	2365878				26.8525	5.4
C 15:0	491066	493587	500025				5.57265	1.87
C 16:1	1909100	1902458	1856024				21.6646	4.12
C 16:0	29115765	29568452	29305487				330.408	12.78
C 17:0	368481	364825	368798				4.18155	0.87
C 18:1	24169719	24587254	24021548				274.279	13.2
C 18:0	13541536	13548254	13687254				153.67	12.54
C 20:1	7891602	7902154	785482				89.5544	9.35
C 20:0	687399	685024	690254				7.80065	1.11
adults Extract I
	area of the chromatographic peak						mean µg/g of insect body	SD
C 6:0	ND	ND	ND				ND
C 8:0	376879	375868	375487				4.27685	0.35
C 9:0	2329782	2358789	2358758				26.4385	4.18
C 10:0	414025	412589	415478				4.69838	0.87
C 12:0	396716	395214	400258				4.50196	0.45
C 13:0	133995	135875	136875				1.52058	0.14
C 14:0	1065362	1058725	1062587				12.0898	2.35
C 15:0	275100	275686	273685				3.12185	0.41
C 16:1	1067580	1058617	1068524				12.115	3.18
C 16:0	21130033	21548236	211836578				239.785	14.58
C 17:0	246216	245686	240258				2.79407	0.84
C 18:1	21006383	21120254	21086358				238.382	17.35
C 18:0	9836337	9852548	9925850				111.623	15.12
C 20:1	2680618	2675689	2682457				30.4198	5.34
C 20:0	515441	514864	514821				5.84926	0.54
